# Supplementary material for: Radiomic study of antenatal prediction of severe placenta accreta spectrum from MRI
Source: Br J Radiol. 2024 Aug 17;97(1163):1833–42. doi: 10.1093/bjr/tqae164 (PMC11491593; doi:10.1093/bjr/tqae164)
Supplement: tqae164_Supplementary_Data [file tqae164_supplementary_data.zip]

Archive with 5 entries (4 files):
- tqae164_Supplementary_Data/
- tqae164_Supplementary_Data/STROBE_checklist_cohort.docx
- tqae164_Supplementary_Data/Supplementary materials CLEAR checklist.pdf
- tqae164_Supplementary_Data/Supplementary materials RQS.pdf
- tqae164_Supplementary_Data/Supplementary materials Table 1.docx
